# Supplementary material for: Modulators of Alpha-2 Macroglobulin Upregulation by High Glucose in Glomerular Mesangial Cells
Source: Biomolecules. 2024 Nov 13;14(11):1444. doi: 10.3390/biom14111444 (PMC11592121; doi:10.3390/biom14111444)
Supplement: Supplementary file 1 [file biomolecules-14-01444-s001.zip]

Archive with 3 entries (2 files):
- ALL-Supplementary Material- biomolecules-3281356/
- ALL-Supplementary Material- biomolecules-3281356/biomolecules-3281356-Raw Western Blots.zip
- ALL-Supplementary Material- biomolecules-3281356/Supplementary Material- biomolecules-3281356.pdf
